# Supplementary material for: Altered microRNA expression in patients with non-obstructive azoospermia
Source: Reprod Biol Endocrinol. 2009 Feb 11;7:13. doi: 10.1186/1477-7827-7-13 (PMC2647923; doi:10.1186/1477-7827-7-13)
Supplement: Additional file 1 — Differentially up-regulated miRNAs in NOA patients. The data provided represent the miRNAs that were found to be up-regulated in NOA patients compared to controls. [file 1477-7827-7-13-S1.xls]

## Sheet:  Table S1
Table S1. Differentially up-regulated miRNAs in NOA patients.
miRNA	Mean fold-change†	pre_mature	Chromosome	Start	End	Strand	Predicted targets††††	Gene description
hsa-miR-129-5p	+2.37	hsa-mir-129-1	7	127635161	127635232	+	SPRR2A	Small proline-rich protein 2A
		hsa-mir-129-2	11	43559520	43559609	+
hsa-miR-193a-3p	+2.05	hsa-mir-193a	17	26911128	26911215	+	VAMP8	Vesicle-associated membrane protein 8
hsa-miR-193a-5p	+2.88	hsa-mir-193a	17	26911128	26911215	+	SDSL	Serine dehydratase-like
hsa-miR-210	+3.98	hsa-mir-210	11	558089	558198	-	SERPINA3	Alpha-1-antichymotrypsin precursor
hsa-miR-23a	+2.07	hsa-mir-23a	19	13808401	13808473	-	PDE7A	High-affinity cAMP-specific 3',5'-cyclic phosphodiesterase 7A
hsa-miR-302a	+2.13	hsa-mir-302a	4	113788788	113788856	-	RPL13A	60S ribosomal protein L13a
hsa-miR-371-5p	+2.74	hsa-miR-371	19	58982741	58982807	+	PABPC5	Polyadenylate-binding protein 5
hsa-miR-374a	+2.56	hsa-miR-374a	X	73423846	73423917	-	NFIL3	nuclear factor, interleukin 3 regulated
hsa-miR-423-3p	+2.49	hsa-miR-423	17	25468223	25468316	+	KIF12	Kinesin-like protein KIF12
hsa-miR-491-3p	+3.76	hsa-miR-491	9	20706104	20706187	+	SLCO4A1	Solute carrier organic anion transporter family member 4A1
hsa-miR-554	+2.04	hsa-mir-554	1	149784896	149784991	+	C1orf94	Uncharacterized protein C1orf94
hsa-miR-557	+3.00	hsa-mir-557	1	166611386	166611483	+	GRP	Gastrin-releasing peptide precursor (GRP)
hsa-miR-565††	+2.39	hsa-mir-565	——	——	——	——	——	——
hsa-miR-572	+2.98	hsa-mir-572	4	10979549	10979643	-	ST3GAL2	CMP-N-acetylneuraminate-beta-galactosamide-alpha-2,3-sialyltransferase
hsa-miR-638	+4.11	hsa-mir-638	19	10690080	10690179	+	ATN1	Atrophin-1
hsa-miR-654-5p	+2.02	hsa-miR-654	14	100576309	100576389	+	EIF2B3	Translation initiation factor eIF-2B subunit gamma
hsa-miR-663	+2.42	hsa-mir-663	20	26136822	26136914	-	LRP16_HUMAN	Protein LRP16
hsa-miR-744	+2.08	hsa-mir-744	17	11925941	11926038	+	NT5C	5'(3')-deoxyribonucleotidase, cytosolic type
hsa-miR-801†††	+2.06	hsa-mir-801	——	——	——	——	——	——
†Infertile vs. control.
†† miR-565 is likely a tRNA fragment, not a miRNA (Berezikov et al, Nat Gen 2006 38:S2-7).
†††miR-801 appears to be a fragment of U11 spliceosomal RNA
†††† The putative mRNA targets were predicted by miRBase Targets (http://microrna.sanger.ac.uk/targets/v5/) (Griffiths-Jones, Saini, van Dongen and Enright, 2008). Only those gained the most highly summed scores (for scoring, see http://www.diana.pcbi.upenn.edu/tarbase) and functioned GO biological processes were selected if no known targets were found.
