# Supplementary material for: Altered microRNA expression in patients with non-obstructive azoospermia
Source: Reprod Biol Endocrinol. 2009 Feb 11;7:13. doi: 10.1186/1477-7827-7-13 (PMC2647923; doi:10.1186/1477-7827-7-13)
Supplement: Additional file 2 — Differentially down-regulated miRNAs in NOA patients. The data provided represent the miRNAs that were found to be down-regulated in NOA patients compared to controls. [file 1477-7827-7-13-S2.xls]

## Sheet:  Table S2
Table S2. Differentially down-regulated miRNAs in NOA patients.
miRNA	Mean fold-change†	pre_mature	Chromosome	Start	End	Strand	Predicted targets††††	Gene description
hsa-let-7f	- 0.33	hsa-let-7f-1	9	95978450	95978536	+	RPUSD3	RNA pseudouridylate synthase domain containing 3
		hsa-let-7f-2	X	53600878	53600960	-
hsa-let-7f-2*	- 0.11	hsa-let-7f-2	X	53600878	53600960	+	CD48	CD48 antigen precursor
hsa-let-7i*	- 0.13	hsa-let-7i	12	61283733	61283816	+	SIX1	Homeobox protein SIX1
hsa-miR-1	- 0.27	hsa-mir-1-1	20	60561958	60562028	+	HDAC4	histone deacetylase 4
		hsa-mir-1-2	18	17662963	17663047	-
hsa-miR-101*	- 0.21	hsa-mir-101-1	1	65296705	65296779	-	COPS4	COP9 signalosome complex subunit 4
hsa-miR-126*	- 0.25	hsa-mir-126	9	138684875	138684959	+	GPR98	G-protein coupled receptor 98 precursor
hsa-miR-128a	- 0.18	hsa-mir-128-1	2	136139437	136139518	+	NFS1	Cysteine desulfurase, mitochondrial precursor
hsa-miR-128b	- 0.18	hsa-mir-128-2	3	35760972	35761055	+	——	——
hsa-miR-130b*	- 0.26	hsa-mir-130b	22	20337593	20337674	+	RPL3L	60S ribosomal protein L3-like
hsa-miR-132	- 0.23	hsa-mir-132	17	1899952	1900052	-	ricsp250gap	——
hsa-miR-133a	- 0.31	hsa-mir-133a-1	18	17659657	17659744	-	HSD17B3	Estradiol 17-beta-dehydrogenase 3
		hsa-mir-133a-2	20	60572564	60572665	+
hsa-miR-141*	- 0.45	hsa-mir-141	12	6943521	6943615	+	SPRR2C	Small proline-rich protein 2G
hsa-miR-143*	- 0.10	hsa-mir-143	5	148788674	148788779	+	USP54	ubiquitin specific protease 54
hsa-miR-145	- 0.13	hsa-mir-145	5	148790402	148790489	+	FLJ21308	Homo sapiens hypothetical protein FLJ21308
hsa-miR-149	- 0.33	hsa-mir-149	2	241044091	241044179	+	NUPR1_HUMAN	Nuclear protein 1
hsa-miR-153	- 0.35	hsa-mir-153-1	2	219867077	219867166	-	GNG11	Guanine nucleotide-binding protein G(I)/G(S)/G(O) gamma-11 subunit precursor
		hsa-mir-153-2	7	157059789	157059875	-
hsa-miR-181a	- 0.21	hsa-mir-181a-1	1	197094796	197094905	-	NR6A1	Orphan nuclear receptor NR6A1
		hsa-mir-181a-2	1	197094796	197094905	-
hsa-miR-181a*	- 0.06	hsa-mir-181a-1	9	126494542	126494651	+	BACE2	Beta-secretase 2 precursor
hsa-miR-181d	- 0.39	hsa-mir-181d	19	13846689	13846825	+	GRM1	Metabotropic glutamate receptor 1 precursor
hsa-miR-182	- 0.25	hsa-mir-182	7	129197459	129197568	-	DENR	Density-regulated protein
hsa-miR-187	- 0.1	hsa-mir-187	18	31738779	31738887	-	GBX2	Homeobox protein GBX-2
hsa-miR-18a*	- 0.46	hsa-mir-18a	13	90801006	90801076	+	MST1R	Macrophage-stimulating protein receptor precursor
hsa-miR-18b*	- 0.26	hsa-mir-18b	X	133131737	133131807	-	DOK2	Docking protein 2
hsa-miR-190	- 0.13	hsa-mir-190	15	60903209	60903293	+	EMR3	EGF-like module-containing mucin-like hormone receptor-like 3 precursor
hsa-miR-191*	- 0.07	hsa-mir-191	3	49033055	49033146	-	MPP3	MAGUK p55 subfamily member 3
hsa-miR-196a	- 0.11	hsa-mir-196a-1	17	44064851	44064920	-	HOXB8	Homeobox protein Hox-B8
		hsa-mir-196a-2	12	52671789	52671898	+
hsa-miR-196b	- 0.27	hsa-mir-196b	7	27175624	27175707	-	HOXB8	Homeobox protein Hox-B8
hsa-miR-199b-5p	- 0.33	hsa-mir-199b	9	130046821	130046930	-	NTRK1	High affinity nerve growth factor receptor precursor
hsa-miR-19a	- 0.36	hsa-mir-19a	13	90801146	90801227	+	RBKS	Ribokinase
hsa-miR-19b-1*	- 0.07	hsa-mir-19b-1	13	90801447	90801533	+	ATP2B3	Plasma membrane calcium-transporting ATPase 3
hsa-miR-204	- 0.36	hsa-mir-204	9	72614711	72614820	-	ODF4	OPPO 1
hsa-miR-205	- 0.26	hsa-mir-205	1	207672101	207672210	+	ZBTB16	Zinc finger and BTB domain-containing protein 16
hsa-miR-20b	- 0.44	hsa-mir-20b	X	133131505	133131573	-	PLEKHG6	pleckstrin homology domain containing, family G (with RhoGef domain) member 6
hsa-miR-211	- 0.44	hsa-mir-211	15	29144527	29144636	-	TCL1B	T-cell leukemia/lymphoma 6 protein
hsa-miR-214*	- 0.31	hsa-mir-214	1	170374561	170374670	-	HDC	Histidine decarboxylase
hsa-miR-216b	- 0.27	hsa-mir-216	2	56069589	56069698	-	TMSL8	NB thymosin beta
hsa-miR-217	- 0.19	hsa-mir-217	2	56063606	56063715	-	MXI1	MAX-interacting protein 1
hsa-miR-220	- 0.12	hsa-mir-220a	X	122523627	122523736	-	PLOD1	Procollagen-lysine,2-oxoglutarate 5-dioxygenase 1 precursor
		hsa-mir-220b	19	6446959	6447045	+
		hsa-mir-220c	19	53755341	53755423	+
hsa-miR-221	- 0.50	hsa-mir-221	X	45490529	45490638	-	KIT	v-kit Hardy-Zuckerman 4 feline sarcoma viral oncogene homolog
hsa-miR-28-5p	- 0.27	hsa-mir-28	3	189889263	189889348	+	LYPD3	Ly6/PLAUR domain-containing protein 3 precursor
hsa-miR-29a*	- 0.17	hsa-mir-29a	7	130212046	130212109	-	CSF2	Granulocyte-macrophage colony-stimulating factor precursor
hsa-miR-29c	- 0.45	hsa-mir-29c	1	206041820	206041907	-	NMI	N-myc-interactor
hsa-miR-29c*	- 0.29	hsa-mir-29c	1	206041820	206041907	-	MEA1	Male-enhanced antigen 1
hsa-miR-301b	- 0.28	hsa-mir-301b	22	20337270	20337347	-	UBIQ_HUMAN	Ubiquitin
hsa-miR-302d	- 0.07	hsa-mir-302d	4	113788609	113788676	-	ZNF474	Zinc finger protein 474
hsa-miR-30a*	- 0.31	hsa-mir-30a	6	72169975	72170045	-	MRPL16	39S ribosomal protein L16, mitochondrial precursor
hsa-miR-30d*	- 0.23	hsa-mir-30d	8	135886301	135886370	-	ATF2	Cyclic AMP-dependent transcription factor ATF-2
hsa-miR-31*	- 0.17	hsa-mir-31	9	21502114	21502184	-	PDLIM2	PDZ and LIM domain protein 2
hsa-miR-32	- 0.22	hsa-mir-32	9	110848330	110848399	-	SESN3	Sestrin-3
hsa-miR-339-3p	- 0.25	hsa-mir-339	7	1029095	1029188	-	C1orf78	Transmembrane protein C1orf78
hsa-miR-339-5p	- 0.20	hsa-mir-339	7	1029095	1029188	-	NNAT	Neuronatin
hsa-miR-33a	- 0.38	hsa-mir-33a	22	40626894	40626962	+	CCT3	T-complex protein 1 subunit gamma
hsa-miR-33a*	- 0.36	hsa-mir-33a	22	40626894	40626962	+	UQCRFS1	Ubiquinol-cytochrome c reductase iron-sulfur subunit, mitochondrial precursor
hsa-miR-33b	- 0.14	hsa-mir-33b	17	17657875	17657970	-	CCT3	T-complex protein 1 subunit gamma
hsa-miR-34a*	- 0.31	hsa-mir-34a	1	9134314	9134423	-	NLRP9	NLR family, pyrin domain containing 9
hsa-miR-34b*	- 0.31	hsa-mir-34b	11	110888873	110888956	+	CDRT1	Tripartite motif-containing protein 16
hsa-miR-362-5p	- 0.09	hsa-mir-362	X	49660312	49660376	+	AGBL4	Cytosolic carboxypeptidase 6
hsa-miR-363	- 0.26	hsa-mir-363	X	133131074	133131148	-	DPY30_HUMAN	Dpy-30-like protein
hsa-miR-363*	- 0.34	hsa-mir-363	X	133131074	133131148	-	PTCRA	pre T-cell antigen receptor alpha
hsa-miR-369-5p	- 0.2	hsa-mir-369	14	100601688	100601757	+	HNRPLL	Heterogeneous nuclear ribonucleoprotein L-like
hsa-miR-372	- 0.27	hsa-mir-372	19	58982956	58983022	+	LATS2	LATS, large tumor suppressor, homolog 2 (Drosophila)
hsa-miR-373	- 0.09	hsa-mir-373	19	58983771	58983839	+	LATS2	LATS, large tumor suppressor, homolog 2 (Drosophila)
hsa-miR-374a*	- 0.16	hsa-mir-374a	X	73423846	73423917	-	RNMT	mRNA cap guanine-N7 methyltransferase
hsa-miR-374b	- 0.45	hsa-mir-374b	X	73423846	73423917	-	DNAJC12	DnaJ homolog subfamily C member 12
hsa-miR-376b	- 0.44	hsa-mir-376b	14	100576526	100576625	+	GPX1	Glutathione peroxidase 1
hsa-miR-376c	- 0.09	hsa-mir-376c	14	100575780	100575845	+	NPY5R	Neuropeptide Y receptor type 5
hsa-miR-380	- 0.3	hsa-mir-380	14	100561107	100561167	+	PHF21A	PHD finger protein 21A
hsa-miR-380*	- 0.37	hsa-mir-380	14	100561107	100561167	+	HNRPM	Heterogeneous nuclear ribonucleoprotein M
hsa-miR-383	- 0.39	hsa-mir-383	8	14755318	14755390	-	LCE2C	Late cornified envelope protein 2C
hsa-miR-412	- 0.29	hsa-mir-412	14	100601537	100601627	+	POU5F1P1	POU domain, class 5, transcription factor 1
hsa-miR-425	- 0.27	hsa-mir-425	3	49032585	49032671	-	ATP5G3	ATP synthase lipid-binding protein, mitochondrial precursor
hsa-miR-429	- 0.38	hsa-mir-429	1	1094248	1094330	+	GOT1	Aspartate aminotransferase, cytoplasmic
hsa-miR-431	- 0.38	hsa-mir-431	14	100417097	100417210	+	PIGO	GPI ethanolamine phosphate transferase 3
hsa-miR-448	- 0.28	hsa-mir-448	X	113964273	113964383	+	NPR2	Atrial natriuretic peptide receptor B precursor
hsa-miR-449a	- 0.36	hsa-mir-449a	5	54502117	54502207	-	NDUFS6	NADH dehydrogenase [ubiquinone] iron-sulfur protein 6, mitochondrial precursor
hsa-miR-450a	- 0.17	hsa-mir-450a-1	X	133502037	133502127	-	ZNF20	Zinc finger protein 625
		hsa-mir-450a-2	X	133502204	133502303	-
hsa-miR-454	- 0.17	hsa-mir-454	17	54569901	54570015	-	PARP2	Poly [ADP-ribose] polymerase 2
hsa-miR-455-5p	- 0.32	hsa-mir-455	9	116011535	116011630	+	SYCE1	Synaptonemal complex central element protein 1
hsa-miR-488*	- 0.50	hsa-mir-488	1	175265122	175265204	-	TBCA	Tubulin-specific chaperone A
hsa-miR-495	- 0.07	hsa-mir-495	14	100569845	100569926	+	ZRANB3	Zinc finger Ran-binding domain-containing protein 3
hsa-miR-499-3p	- 0.42	hsa-mir-499	20	33041840	33041961	+	C2orf24	Uncharacterized protein C2orf24
hsa-miR-499-5p	- 0.39	hsa-mir-499	20	33041840	33041961	+	MDH1B	malate dehydrogenase 1B, NAD (soluble)
hsa-miR-505	- 0.13	hsa-mir-505	X	138833973	138834056	-	EMG1	Probable ribosome biogenesis protein NEP1
hsa-miR-512-3p	- 0.29	hsa-mir-512-1	19	58861745	58861828	+	MAP3K11	Mitogen-activated protein kinase kinase kinase 11
		hsa-mir-512-2	19	58864223	58864320	+
hsa-miR-515-5p	- 0.42	hsa-mir-515-1	19	58874069	58874151	+	HAT1	Histone acetyltransferase type B catalytic subunit
		hsa-mir-515-2	19	58880075	58880157	+
hsa-miR-517*	- 0.48	hsa-mir-517a	19	58907334	58907420	+	NP_115661.1	Homolog of Homo sapiens "MGC3207 protein
		hsa-mir-517b	19	58916142	58916208	+
		hsa-mir-517c	19	58936379	58936473	+
hsa-miR-517c	- 0.27	hsa-mir-517c	19	58936379	58936473	+	TMEM111	Transmembrane protein 111
hsa-miR-518c	- 0.28	hsa-mir-518c	19	58903801	58903901	+	MCF2L	Guanine nucleotide exchange factor DBS
hsa-miR-518d-3p	- 0.41	hsa-mir-518d	19	58929943	58930029	+	DMPK	Myotonin-protein kinase
hsa-miR-519b-3p	- 0.12	hsa-mir-519b	19	58890279	58890359	+	MCTS1	malignant T cell amplified sequence 1
hsa-miR-519c-3p	- 0.09	hsa-mir-519c	19	58881535	58881621	+	SORL1	Sortilin-related receptor precursor
hsa-miR-520a-3p	- 0.39	hsa-mir-520a	19	58885947	58886031	+	CCNA1	Cyclin-A1
hsa-miR-520d-3p	- 0.39	hsa-mir-520d	19	58915162	58915248	+	PRMT5	Protein arginine N-methyltransferase 5
hsa-miR-520g	- 0.42	hsa-mir-520g	19	58917232	58917321	+	LRRC39	Leucine-rich repeat-containing protein 39
hsa-miR-520h	- 0.21	hsa-mir-520h	19	58937578	58937665	+	LRRC39	Leucine-rich repeat-containing protein 39
hsa-miR-524-3p	- 0.48	hsa-mir-524	19	58906068	58906154	+	GCAT	2-amino-3-ketobutyrate coenzyme A ligase, mitochondrial precursor
hsa-miR-532-5p	- 0.13	hsa-mir-532	X	49654494	49654584	+	CLPX	ATP-dependent Clp protease ATP-binding subunit ClpX-like, mitochondrial precursor
hsa-miR-539	- 0.19	hsa-mir-539	14	100583411	100583488	+	C14orf161	Uncharacterized protein C14orf161
hsa-miR-543	- 0.12	hsa-mir-543	14	100568077	100568154	+	ZNRF4	Zinc/RING finger protein 4 precursor
hsa-miR-544	- 0.10	hsa-mir-544	14	100584748	100584838	+	ZDHHC2	Palmitoyltransferase ZDHHC2
hsa-miR-548a-3p	- 0.12	hsa-mir-548a-1	6	18679994	18680090	+	DDHD1	Probable phospholipase DDHD1
		hsa-mir-548a-2	6	135601991	135602087	+
		hsa-mir-548a-3	8	105565773	105565869	-
hsa-miR-548b-3p	- 0.33	hsa-mir-548b	6	119431911	119432007	-	RPL14	60S ribosomal protein L14
hsa-miR-548c-3p	- 0.05	hsa-mir-548c	12	63302556	63302652	+	HM13	Minor histocompatibility antigen H13
hsa-miR-548d-3p	- 0.35	hsa-mir-548d-1	8	124429455	124429551	-	ANKRD5	Ankyrin repeat domain-containing protein 5
		hsa-mir-548d-2	17	62898067	62898163	-
hsa-miR-551b	- 0.41	hsa-mir-551b	3	169752336	169752431	+	GPT	Alanine aminotransferase 1
hsa-miR-558	- 0.34	hsa-mir-558	2	32610724	32610817	+	REXO2	Oligoribonuclease, mitochondrial precursor
hsa-miR-559	- 0.49	hsa-mir-559	2	47458318	47458413	+	PDE6C	Cone cGMP-specific 3',5'-cyclic phosphodiesterase subunit alpha
hsa-miR-560††	- 0.17	hsa-mir-560	——	——	——	——	——	——
hsa-miR-561	- 0.06	hsa-mir-561	2	188870464	188870560	+	NUP133	Nuclear pore complex protein Nup133
hsa-miR-562	- 0.25	hsa-mir-562	2	232745607	232745701	+	UFC1	Ufm1-conjugating enzyme 1
hsa-miR-563	- 0.04	hsa-mir-563	3	15890282	15890360	+	LCE5A	Late cornified envelope protein 5A
hsa-miR-566	- 0.14	hsa-mir-566	3	50185763	50185856	+	RBM34	RNA-binding protein 34
hsa-miR-567	- 0.45	hsa-mir-567	3	113314338	113314435	+	B3GNT8	UDP-GlcNAc:betaGal beta-1,3-N-acetylglucosaminyltransferase 8
hsa-miR-569	- 0.10	hsa-mir-569	3	172307147	172307242	-	ZFP36	Tristetraproline
hsa-miR-570	- 0.50	hsa-mir-570	3	196911452	196911548	+	AZI1	5-azacytidine-induced protein 1
hsa-miR-573	- 0.26	hsa-mir-573	4	24130913	24131011	-	CHGB	Secretogranin-1 precursor
hsa-miR-578	- 0.28	hsa-mir-578	4	166526844	166526939	+	SERPINA9	Serpin A9 precursor
hsa-miR-580	- 0.48	hsa-mir-580	5	36183751	36183847	-	DEFB119	Beta-defensin 119 precursor
hsa-miR-581	- 0.11	hsa-mir-581	5	53283091	53283186	-	CDY1	Testis-specific chromodomain protein Y 1
hsa-miR-582-3p	- 0.13	hsa-mir-582	5	59035189	59035286	-	ATP5J	ATP synthase coupling factor 6, mitochondrial precursor
hsa-miR-582-5p	- 0.22	hsa-mir-582	5	59035189	59035286	-	HIGD2A	HIG1 domain family member 2A
hsa-miR-590-3p	- 0.37	hsa-mir-590	7	73243464	73243560	+	ZMYM5	Zinc finger MYM-type protein 5
hsa-miR-590-5p	- 0.13	hsa-mir-590	7	73243464	73243560	+	LPA	Apolipoprotein(a) precursor
hsa-miR-591	- 0.20	hsa-mir-591	7	95686910	95687004	-	ZNF177	Zinc finger protein 177
hsa-miR-592	- 0.26	hsa-mir-592	7	126485378	126485474	-	ACTA1	Actin, alpha skeletal muscle
hsa-miR-609	- 0.35	hsa-mir-609	10	105968537	105968631	-	ROS1	Proto-oncogene tyrosine-protein kinase ROS precursor
hsa-miR-624	- 0.45	hsa-mir-624	14	30553603	30553699	-	ZMYM2	MYM-type zinc finger protein 2
hsa-miR-624*	- 0.13	hsa-mir-624	14	30553603	30553699	-	NXT2	NTF2-related export protein 2
hsa-miR-626	- 0.2	hsa-mir-626	15	39771075	39771168	+	TACR3	Neuromedin-K receptor
hsa-miR-628-5p	- 0.29	hsa-mir-628	15	53452430	53452524	-	NAT2	Arylamine N-acetyltransferase 2
hsa-miR-633	- 0.37	hsa-mir-633	17	58375308	58375405	+	TDRD3	Tudor domain-containing protein 3
hsa-miR-636	- 0.09	hsa-mir-636	17	72244127	72244225	-	PIK3CD	Phosphatidylinositol-4,5-bisphosphate 3-kinase catalytic subunit delta isoform
hsa-miR-639	- 0.10	hsa-mir-639	19	14501355	14501452	+	TIMP1	Metalloproteinase inhibitor 1 precursor
hsa-miR-647	- 0.49	hsa-mir-647	20	62044428	62044523	-	VAX2	Ventral anterior homeobox 2
hsa-miR-649	- 0.38	hsa-mir-649	22	19718465	19718561	-	HMGB2	High mobility group protein B2
hsa-miR-651	- 0.34	hsa-mir-651	X	8055006	8055102	+	SVEP1	polydom
hsa-miR-652	- 0.35	hsa-mir-652	X	109185213	109185310	+	SCN8A	Sodium channel protein type 8 subunit alpha
hsa-miR-655	- 0.29	hsa-mir-655	14	100585640	100585736	+	BRD7	Bromodomain-containing protein 7
hsa-miR-660	- 0.14	hsa-mir-660	X	49664589	49664685	+	MYLK3_HUMAN	Putative myosin light chain kinase 3
hsa-miR-7-1*	- 0.37	hsa-mir-7-1	9	85774483	85774592	-	BSND	Barttin
hsa-miR-758	- 0.29	hsa-mir-758	14	100562110	100562197	+	IL7R	Interleukin-7 receptor alpha chain precursor
hsa-miR-767-3p	- 0.37	hsa-mir-767	X	151312549	151312657	-	CDH23	Cadherin-23 precursor
hsa-miR-767-5p	- 0.40	hsa-mir-767	X	151312549	151312657	-	TACR3	Neuromedin-K receptor
hsa-miR-768-5p†††	- 0.43	hsa-mir-768	——	——	——	——	——	——
hsa-miR-770-5p	- 0.08	hsa-mir-770	14	100388480	100388577	+	U773_HUMAN	Protein UNQ773/PRO1567 precursor
hsa-miR-802	- 0.25	hsa-mir-802	21	36014883	36014976	+	GSTT2_HUMAN	Glutathione S-transferase theta-2
hsa-miR-876-5p	- 0.11	hsa-mir-876	9	28853624	28853704	-	LGTN	Ligatin
hsa-miR-887	- 0.45	hsa-mir-887	5	15988291	15988369	+	CDKN1C	Cyclin-dependent kinase inhibitor 1C
hsa-miR-891b	- 0.39	hsa-mir-891b	X	144890263	144890341	-	PKP4	Plakophilin-4
hsa-miR-9	- 0.11	hsa-mir-9-1	1	154656757	154656845	-	DHRS7	Dehydrogenase/reductase SDR family member 7 precursor
		hsa-mir-9-2	5	87998427	87998513	-
		hsa-mir-9-3	15	87712252	87712341	+
hsa-miR-9*	- 0.10	hsa-mir-9-1	1	154656757	154656845	-	HCC1_HUMAN	Nuclear protein Hcc-1
		hsa-mir-9-2	5	87998427	87998513	-
		hsa-mir-9-3	15	87712252	87712341	+
hsa-miR-92a	- 0.30	hsa-mir-92a-1	13	90801569	90801646	+	FAAH2	amidase domain containing
		hsa-mir-92a-2	X	133131234	133131308	-
hsa-miR-93	- 0.45	hsa-mir-93	7	99529327	99529406	-	PLEKHG6	pleckstrin homology domain containing, family G (with RhoGef domain) member 6
hsa-miR-93*	- 0.08	hsa-mir-93	7	99529327	99529406	-	PSMB8	Proteasome subunit beta type 8 precursor
†Infertile vs. control.
†† mir-560 is likely a fragment of an rRNA transcript, not a miRNA (Landgraf et al, Cell. 2007 129(7):1401-14.)
†††mir-768 overlaps an annotated snoRNA, HBII-239. Phylogenetic analysis in all vertebrates supports the snoRNA annotation, with poor conservation of the reported mature miRNA sequence (Weber M, pers comm).
†††† The putative mRNA targets were predicted by miRBase Targets (http://microrna.sanger.ac.uk/targets/v5/) (Griffiths-Jones, Saini, van Dongen and Enright, 2008). Only those gained the most highly summed scores (for scoring, see http://www.diana.pcbi.upenn.edu/tarbase) and functioned GO biological processes were selected if no known targets were found.
