# Supplementary material for: Altered microRNA expression in patients with non-obstructive azoospermia
Source: Reprod Biol Endocrinol. 2009 Feb 11;7:13. doi: 10.1186/1477-7827-7-13 (PMC2647923; doi:10.1186/1477-7827-7-13)
Supplement: Additional file 3 — Several differentially expressed miRNA clusters in NOA patients. The data provided represent the miRNAs clusters that were found to be differentially expressed in NOA patients compared to controls. [file 1477-7827-7-13-S3.xls]

## Sheet:  Table S3
Table S3. Several differentially expressed miRNA clusters in NOA patients.
Cluster	Genomic Location	Cluster members
__	14q32.31	miR-654-5p, miR-369-5p, miR-376b, miR-376c, miR-380, miR-380*, miR-412, miR-431, miR-495, miR-539, miR-543, miR-544, miR-655 and miR-758
mir-371,2,3 cluster	19q13.42	miR-371-5p, miR-372 and miR-373
__	19q13.42	miR-512-3p, miR-515-5p, miR-517*, miR-517c, miR-518c, miR-518d-3p, miR-519b-3p, miR-519c-3p, miR-520a-3p, miR-520d-3p, miR-520g, miR-520h and miR-524-3p
mir-17 cluster	13q31.3	miR-18a*, miR-19a, miR-19b-1* and miR-92-1
mir-106a cluster	Xq26.2	miR-18b*, miR-20b and miR-92-2
mir-106b cluster	7q22.1	miR-93 and miR-93*
